# Supplementary material for: A Systematic Review of Mathematical Models of Dengue Transmission and Vector Control: 2010–2020
Source: Viruses. 2023 Jan 16;15(1):254. doi: 10.3390/v15010254 (PMC9862433; doi:10.3390/v15010254)
Supplement: Supplementary file 1 [file viruses-15-00254-s001.zip]

Archive with 1 entries (1 files):
- viruses-2154764-supplementary.pdf
